# Supplementary material for: Genomic and genetic analyses of diversity and plant interactions of Pseudomonas fluorescens
Source: Genome Biol. 2009 May 11;10(5):R51. doi: 10.1186/gb-2009-10-5-r51 (PMC2718517; doi:10.1186/gb-2009-10-5-r51)
Supplement: Additional data file 1 — Supplementary Table 1: Environmentally induced loci in SBW25, and orthologues in Pf0-1 and Pf-5. [file gb-2009-10-5-r51-S1.xls]

## Sheet: Silby et al Supp Table 1
Gene Class	Functional category
I	Motility and chemotaxis
II	Nutrient scavenging
III	Central intracellular metabolism
IV	Stress and detoxification
V	Regulation
VI	Cell envelope
VII	Secretion
VIII	Nucleic acid metabolism
IX	Transposition, recombination and phage
X	Unknown
XI	Reverse orientation
Class	EIL	Best / Useful Hit	SBW25 Gene Indentifier	In an SBW25 ReD?	Comments on location in SBW25	Pf0-1 orthologue	Pf-5 orthologue
I	EIL025	MCP	PFLU0704	Yes		Pfl01_4766	PFL_5213
I	EIL099	fliF	PFLU4439	Yes	rhi-63 in Gal et al (2003). Mol Ecol 12: 3109-21	Pfl01_1536	PFL_1638
I	EIL100	fliF	PFLU4439	Yes		Pfl01_1536	PFL_1638
II	EIL015	gabP permease	PFLU0315	Yes		Pfl01_0313	PFL_0344
II	EIL023	atoE Fatty acid transporter	PFLU0691	Yes		Pfl01_4768	PFL_5230
II	EIL024	gnuT gluconate permease	PFLU0695	Yes			PFL_5223
II	EIL032	yhdY ABC transporter	PFLU1002	No		Pfl01_0975	PFL_1050
II	EIL039	livM1 permease	PFLU1344	No		Pfl01_1246	PFL_1298
II	EIL044	TctC	PFLU1449	Yes		Pfl01_1353	PFL_1439
II	EIL068	potF2	PFLU2564	No	rhi-32 in Gal et al (2003). Mol Ecol 12: 3109-21	Pfl01_2829	PFL_2951
II	EIL082	NRPS	PFLU3223	No
II	EIL083	vanR	PFLU3295	Yes	rhi-62 in Gal et al (2003). Mol Ecol 12: 3109-21		PFL_3473
II	EIL093	Ferric siderophore receptor	PFLU4093	Yes	rhi-116 in Gal et al (2003). Mol Ecol 12: 3109-21
II	EIL098	pvsA	PFLU4387	Yes	rhi-124 in Gal et al (2003). Mol Ecol 12: 3109-21	Pfl01_3940	PFL_4189
II	EIL119	ABC transporter	PFLU5128	No
II	EIL123	glcA	PFLU5278	Yes	rhi-29 in Gal et al (2003). Mol Ecol 12: 3109-21	Pfl01_0753	PFL_0817
II	EIL124	glcA	PFLU5278	Yes		Pfl01_0753	PFL_0817
II	EIL131	motC ABC transporter	PFLU5566	No	rhi-37 in Gal et al (2003). Mol Ecol 12: 3109-21	Pfl01_5123	PFL_5637
II	EIL144	ABC transporter	PFLU6047	No		Pfl01_5614	PFL_6118
III	EIL001	dgoD Galactonate dehydratase/mandalate racemase	PFLU0032	No		Pfl01_4123	PFL_1526
III	EIL007	hydrolase	PFLU0282	Yes		Pfl01_0283	PFL_0296
III	EIL026	ddlA D-alanine--D-alanine ligase A	PFLU0706	Yes	The location of this fusion is upstream of ddlA, but it may also represent an antisense gene or small RNA		PFL_5194
III	EIL027	fadE acyl-CoA dehydrogenase	PFLU0837	No		Pfl01_4696	PFL_5084
III	EIL028	fadE acyl-CoA dehydrogenase	PFLU0837	No	rhi-27 in Gal et al (2003). Mol Ecol 12: 3109-21	Pfl01_4696	PFL_5084
III	EIL036	fabG dehydrogenase	PFLU1076	No			PFL_1365
III	EIL051	mobA	PFLU1753	Yes		Pfl01_3962
III	EIL052	ccmF	PFLU1763	No		Pfl01_1582	PFL_1685
III	EIL057	Glycosyl hydrolase	PFLU2088	Yes		Pfl01_1839	PFL_4101
III	EIL070	poxB pyruvate dehydrogenase	PFLU2653	No		Pfl01_2732	PFL_3603
III	EIL071	gntZ 6-phosphogluconate dehydrog	PFLU2691	Yes		Pfl01_2586	PFL_3144
III	EIL073	pinA nitrilase	PFLU2708	Yes	NR33 in Giddens et al. (2007) PNAS 104: 18247-18252; rhi-74 in Gal et al (2003). Mol Ecol 12: 3109-21	Pfl01_2571	PFL_2909
III	EIL079	Phenylacetaldehyde dehydrogenase	PFLU3097	Yes
III	EIL105	guaD guanine deaminase	PFLU4595	No		Pfl01_1794	PFL_1886
III	EIL106	guaD guanine deaminase	PFLU4595	No		Pfl01_1794	PFL_1886
III	EIL108	Sulfurylase	PFLU4624	Yes
III	EIL110	long-chain-fatty-acid--CoA ligase	PFLU4830	No		Pfl01_4354	PFL_4599
III	EIL125	oxidoreductase	PFLU5300	Yes			PFL_3367
III	EIL129	Cell-division related protein	PFLU5459	No	rhi-138 in Gal et al (2003). Mol Ecol 12: 3109-21	Pfl01_5004
III	EIL133	Dipeptidase	PFLU5666	No		Pfl01_5225	PFL_5742
III	EIL136	mdcA	PFLU5743	No	rhi-98 in Gal et al (2003). Mol Ecol 12: 3109-21	Pfl01_5302	PFL_5820
IV	EIL016	yegD (chaperone/heat shock)	PFLU0574	No		Pfl01_0576	PFL_0627
IV	EIL019	copA copper transporter	PFLU0658	No	NR53 in Giddens et al. (2007) PNAS 104: 18247-18252	Pfl01_0661	PFL_0710
IV	EIL074	Multidrug efflux system transporter	PFLU2750	No		Pfl01_2522	PFL_2860
IV	EIL081	arcF	PFLU3215	Yes	rhi-103 in Gal et al (2003). Mol Ecol 12: 3109-21
IV	EIL115	Membrane efflux protein	PFLU4979	Yes		Pfl01_4493	PFL_1028
IV	EIL134	Glycine/betaine ABC transporter	PFLU5682	No		Pfl01_5240	PFL_5764
IV	EIL139	Penicillin amidase	PFLU5838	No		Pfl01_5398	PFL_5919
V	EIL005	EAL domain	PFLU0263	No		Pfl01_0264	PFL_0280
V	EIL034	RNA pol sigma factor	PFLU1046	No		Pfl01_0929	PFL_0988
V	EIL037	sensor histidine kinase	PFLU1112	Yes		Pfl01_4554	PFL_3327
V	EIL045	LysR family regulator	PFLU1533	No		Pfl01_1403	PFL_1511
V	EIL053	Sensor kinase	PFLU1849	Yes		Pfl01_4198	PFL_1752
V	EIL054	Sensor kinase	PFLU1850	Yes	This fusion is upstream of a sensor kinase gene, but could represent an antisense gene. NR55 in Giddens et al. (2007) PNAS 104: 18247-18252	Pfl01_4197	PFL_1753
V	EIL060	Sensor kinase	PFLU2181	No
V	EIL061	IclR-regulator	PFLU2206	Yes
V	EIL063	DNA-binding	PFLU2322	No
V	EIL077	Sensor kinase	PFLU2937	Yes	rhi-69 in Gal et al (2003). Mol Ecol 12: 3109-21		PFL_3824
V	EIL091	LysR regulator	PFLU3885	No		Pfl01_3652	PFL_3932
V	EIL094	Sensor kinase	PFLU4102	Yes
V	EIL095	LysR regulator	PFLU4233	No			PFL_3599
V	EIL097	csrA2	PFLU4324	No		Pfl01_4104
V	EIL107	Protein kinase	PFLU4610	Yes	This fusion has been categorised as a regulator on the basis that the protein likely phosphorylates another molecule, thereby regulating its activity.	Pfl01_1782
V	EIL111	Signalling protein	PFLU4858	Yes	Fusion maps 228bp upstream of PFLU4858. NR54 in Giddens et al. (2007) PNAS 104: 18247-18252; rhi-97 in Gal et al (2003). Mol Ecol 12: 3109-21	Pfl01_4487	PFL_4827
V	EIL128	Regulatory protein	PFLU5440	No		Pfl01_4988	PFL_5468
V	EIL132	GGDEF domain protein	PFLU5608	Yes		Pfl01_5168	PFL_5686
VI	EIL002	MFS outer mem. lipoprotein	PFLU0131	No		Pfl01_0144	PFL_0144
VI	EIL003	lipoprotein	PFLU0144	Yes		Pfl01_0178	PFL_0162
VI	EIL008	wssA	PFLU0300	Yes
VI	EIL010	wssD	PFLU0303	Yes
VI	EIL011	wssE (cellulase synthase)	PFLU0304	Yes
VI	EIL012	wssE (cellulose synthase)	PFLU0304	Yes	NR9 in Giddens et al. (2007) PNAS 104: 18247-18252
VI	EIL013	wssE (cellulose synthase)	PFLU0304	Yes
VI	EIL014	wssE (cellulase synthase)	PFLU0304	Yes	rhi-26 in Gal et al (2003). Mol Ecol 12: 3109-21
VI	EIL022	Exported protein	PFLU0688	Yes		Pfl01_4771	PFL_5234
VI	EIL029	membrane protein	PFLU0918	No	NR4 in Giddens et al. (2007) PNAS 104: 18247-18252	Pfl01_4713	PFL_5123
VI	EIL047	ABC tranporter protein	PFLU1548	No		Pfl01_3884	PFL_1935
VI	EIL055	Membrane protein	PFLU1934	No		Pfl01_3016	PFL_4701
VI	EIL059	Lipoprotein	PFLU2171	No	rhi-113 in Gal et al (2003). Mol Ecol 12: 3109-21	Pfl01_2633
VI	EIL065	Exported protein	PFLU2411	No	rhi-111 in Gal et al (2003). Mol Ecol 12: 3109-21		PFL_2744
VI	EIL066	Iron siderophore sensor	PFLU2414	No		Pfl01_3197	PFL_2747
VI	EIL069	Transmembrane protein	PFLU2601	No	NR49 in Giddens et al. (2007) PNAS 104: 18247-18252; rhi-117 in Gal et al (2003). Mol Ecol 12: 3109-21
VI	EIL076	Lipoprotein	PFLU2918	Yes		Pfl01_2875	PFL_3258
VI	EIL086	Lipoprotein	PFLU3403	Yes
VI	EIL087	Exported protein	PFLU3410	No
VI	EIL088	Exported protein	PFLU3498	No		Pfl01_3204
VI	EIL089	Transmembrane transporter	PFLU3639	No		Pfl01_1867	PFL_4071
VI	EIL103	Transmembrane transporter	PFLU4512	No	rhi-73 in Gal et al (2003). Mol Ecol 12: 3109-21	Pfl01_1455
VI	EIL109	Membrane protein	PFLU4739	No		Pfl01_4258	PFL_4487
VI	EIL121	Membrane protein	PFLU5185	No		Pfl01_0716	PFL_0767
VI	EIL142	Lipoprotein	PFLU5921	No		Pfl01_5474
VIII	EIL006	DNA helicase	PFLU0274	No		Pfl01_0275	PFL_0289
VIII	EIL058	topB topoisomerase III	PFLU2157	No		Pfl01_3364
VIII	EIL101	RecQ (helicase)	PFLU4468	No		Pfl01_1468	PFL_1579
IX	EIL067	Transposase	PFLU2483	No	This fusion is located close to a transposon gene, but may alternatively represent an antisense gene.
X	EIL020	Unknown	PFLU0662	No		Pfl01_0665
X	EIL038	Hypothetical protein	PFLU1119	Yes	rhi-68 in Gal et al (2003). Mol Ecol 12: 3109-21	Pfl01_4544
X	EIL042	Hypothetical protein	PFLU1411	Yes		Pfl01_1310	PFL_1398
X	EIL049	Conserved hypothetical	PFLU1683	Yes		Pfl01_4025	PFL_4290
X	EIL064	Conserved hypothetical protein	PFLU2395	No		Pfl01_3365
X	EIL080	Hypothetical protein	PFLU3133	Yes	rhi-81 in Gal et al (2003). Mol Ecol 12: 3109-21
X	EIL102	Unknown		No
X	EIL112	Hypothetical protein	PFLU4860	Yes
X	EIL117	Hypothetical protein	PFLU5080	Yes			PFL_4978
X	EIL130	Conserved hypothetical protein	PFLU5541	Yes		Pfl01_5094
X	EIL135	Hypothetical protein	PFLU5697	No		Pfl01_5254	PFL_5778
X	EIL143	Conserved hypothetical protein	PFLU5963	Yes		Pfl01_5521	PFL_6033
XI	EIL004	Reverse orientation	PFLU0242	No		Pfl01_0240	PFL_0245
XI	EIL009	Reverse orientation	PFLU0301	Yes	Opposite wssB
XI	EIL017	Reverse orientation	PFLU0627	No	Opposite a putative hydrolase
XI	EIL018	Reverse orientation	PFLU0631	No	Opposite a putative penicillin-binding protein
XI	EIL021	Reverse orientation	PFLU0667	No	Opposite a putative adenosine deaminase	Pfl01_0671	PFL_0719
XI	EIL030	Reverse orientation	PFLU0921	No	Opposite a putative LysE family membrane protein	Pfl01_4710	PFL_5120
XI	EIL031	Reverse orientation	PFLU0994	No	Opposite a conserved hypothetical protein	Pfl01_0963	PFL_1027
XI	EIL033	Reverse orientation	PFLU1038	No	Opposite a putative transport-related membrane protein
XI	EIL035	Reverse orientation	PFLU1075	No	Opposite a putative dehydrogenase		PFL_1364
XI	EIL040	Reverse orientation	PFLU1381	Yes	Opposite a TetR-family regulatory protein	Pfl01_1281	PFL_1333
XI	EIL041	Reverse orientation	PFLU1405	Yes	Opposite a putative TonB-dependent receptor protein		PFL_1371
XI	EIL043	Reverse orientation	PFLU1433	Yes	Opposite a putative exported lipoprotein; rhi-39 in Gal et al (2003). Mol Ecol 12: 3109-21	Pfl01_2808	PFL_2260
XI	EIL046	Reverse orientation	PFLU1538	No	Opposite a putative ATP-binding protein	Pfl01_1409	PFL_1517
XI	EIL048	Reverse orientation	PFLU1629	No	Opposite a putative peptidase		PFL_5297
XI	EIL050	Reverse orientation	PFLU1690	Yes	Overlaps 3' end of PFLU1690 (conserved hypothetical membrane protein). Most sequence is in probable 3' UTR	Pfl01_4019	PFL_4284
XI	EIL056	Reverse orientation	PFLU1990	Yes	Opposite a putative transport-related membrane protein
XI	EIL062	Reverse orientation	PFLU2267	Yes	Opposite a putative two-component system, fusion protein; rhi-104 in Gal et al (2003). Mol Ecol 12: 3109-21
XI	EIL072	Reverse orientation	PFLU2705	Yes	Opposite a conserved hypothetical protein	Pfl01_2568	PFL_2906
XI	EIL075	Reverse orientation	PFLU2829	No	Opposite a putative cytosine-specific modification methylase in integrated phage 3
XI	EIL078	Reverse orientation	PFLU3084	Yes	Opposite a conserved hypothetical protein
XI	EIL084	Reverse orientation	PFLU3317	Yes	Opposite a permease protein with similarity to pstC (about half the size of pstC)
XI	EIL085	Reverse orientation	PFLU3317	Yes	Opposite a permease protein with similarity to pstC (about half the size of pstC)
XI	EIL090	Reverse orientation	PFLU3703	No	Opposite a conserved hypothetical protein	Pfl01_1966	PFL_2478
XI	EIL092	Reverse orientation	PFLU4047	No	Opposite a putative solute binding component of an ABC transport protein		PFL_5627
XI	EIL096	Reverse orientation	PFLU4256	No	Opposite a putative exported protein
XI	EIL104	Reverse orientation	PFLU4520	No	Opposite a conserved hypothetical protein. NR20 in Giddens et al. (2007) PNAS 104: 18247-18252	Pfl01_1446	PFL_1564
XI	EIL113	Reverse orientation	PFLU4861	Yes	Opposite a putative transport-related membrane protein	Pfl01_1479	PFL_1589
XI	EIL114	Reverse orientation	PFLU4925	No	Opposite a putative family S43 non-peptidase homologue	Pfl01_4419	PFL_4773
XI	EIL116	Reverse orientation	PFLU5009	No	Opposite 50S ribosomal subunit protein L19	Pfl01_1022	PFL_1097
XI	EIL118	Reverse orientation	PFLU5118	No	Opposite a putative two-component system response regulator	Pfl01_3529
XI	EIL120	Reverse orientation	PFLU5155	No	Opposite a putative MerR-family transcriptional regulator	Pfl01_0894	PFL_0952
XI	EIL122	Reverse orientation	PFLU5248	Yes	Opposite an osmotically inducible protein
XI	EIL126	Reverse orientation	PFLU5313	Yes	Opposite a hypothetical protein
XI	EIL127	Reverse orientation	PFLU5333	No	Opposite cstA (carbon starvation protein A)	Pfl01_4883	PFL_5352
XI	EIL137	Reverse orientation	PFLU5744	No	Opposite a hypothetical protein
XI	EIL138	Reverse orientation	PFLU5797	No	Opposite ilvD (dihydroxy-acid dehydratase)	Pfl01_5358	PFL_5877
XI	EIL140	Reverse orientation	PFLU5849	No	Opposite a putative glutamine synthetase	Pfl01_5408	PFL_5930
XI	EIL141	Reverse orientation	PFLU5855	No	Opposite a putative aliphatic sulfonates ABC transport system, permease protein	Pfl01_5412	PFL_5935
XI	EIL145	Reverse orientation	PFLU6066	Yes	Opposite a putative acetyltransferase	Pfl01_5635	PFL_6150
XI	EIL146	Reverse orientation	PFLU6072	Yes	Opposite a putative LysR-family regulatory protein	Pfl01_5641	PFL_6159
XI	EIL147	Reverse orientation	PFLU6075	No	Opposite uvrD (DNA helicase II)	Pfl01_5644	PFL_6162
XI	EIL148	Reverse orientation	PFLU6134	Yes	Opposite a putative inner membrane protein	Pfl01_5743	PFL_6230
						94 orthologues	93 orthologues
						80 Orthologues shared
						83 Orthologues of 125 New EIL	83 Orthologues of 125 New EIL
						73 Orthologues of 125 new EIL Shared
